# Supplementary material for: Dietary salt with nitric oxide deficiency induces nocturnal polyuria in mice via hyperactivation of intrarenal angiotensin II-SPAK-NCC pathway
Source: Commun Biol. 2022 Feb 28;5:175. doi: 10.1038/s42003-022-03104-6 (PMC8885931; doi:10.1038/s42003-022-03104-6)
Supplement: Supplementary file 4 — Supplementary Data 1 [file 42003_2022_3104_MOESM4_ESM.xlsx]

## Sheet: Fig1
	Fig1a. Daily urine volume by salt concentration			Fig1c. Daily urine volume, diurnal urine volume, and DPi in young NSD and HSDmice					Fig1f. Clinical details												Fig1g. Urinary NOx in young and aged mice
	group	Daily Urine Volume(µl)		group	DPi	Urine volume(24hr)(µl)	Urine volume(Inactive period)(µl)		age	sex	operation	NPi	salt intake(g)	NO2+NO3μmol/l	Cre	GFR	NO2+NO3μmol/Crmg	NOxgroup	24hrUrine volume		group	NO2+NO3μmol/l	NO2+NO3μmol/dl	Cr mg/dl	NO2+NO3μmol/Crmg
	19wNSD	1954		19wNSD	0.171	1954	334.134		74	f	donor	0.443038	7.69158	13.287	0.77	55.5	0.0225252	0	1580		19w	53.675	5.3675	49.7	0.107998
	19wNSD	2561		19wNSD	0.134	2561	343.174		50	m	donor	0.571429	15.3562	34.266	0.71	91.8	0.0319816	0	2100		19w	47.55	4.755	46.3	0.1027
	19wNSD	2246		19wNSD	0.124	2246	278.504		62	m	donor	0.461538	8.8452	61.006	1.2	48.6	0.0741888	0	1950		19w	60.275	6.0275	36.9	0.163347
	19wNSD	2463		19wNSD	0.078	2463	192.114		48	f	donor	0.25	6.63975	54.717	0.53	94.5	0.167075	0	2000		19w	120.4	12.04	59.2	0.203378
	19wNSD	2832		19wNSD	0.135	2832	382.32		72	f	donor	0.363636	4.0014	84.906	0.74	58.4	0.173923	0	1100		19w	178.725	17.8725	35.3	0.506303
	19wNSD	1264		19wNSD	0.095	1264	120.08		58	f	donor	0.377778	9.67882	99.883	0.58	81.1	0.201739	0	2250		80w	5.075	0.5075	32.2	0.0157609
	19w1%HSD	3071		19wHSD	0.119	3071	365.449		61	m	donor	0.588136	8.58844	118.939	0.94	63.8	0.202797	0	1770		80w	24.975	2.4975	31.3	0.0797923
	19w1%HSD	2354		19wHSD	0.17	2354	400.18		49	f	donor	0.358306	4.19738	81.058	0.64	76.5	0.218633	0	1535		80w	5.85	0.585	40.1	0.0145885
	19w1%HSD	2713		19wHSD	0.124	2713	336.412		49	m	donor	0.287975	8.95459	111.557	0.75	87	0.235516	0	3160		80w	10.175	1.0175	27	0.0376852
	19w1%HSD	2437		19wHSD	0.14	2437	341.18		44	m	donor	0.242657	4.87287	91.525	0.85	78.2	0.238546	0	2213		80w	18.4	1.84	31	0.0593548
	19w1%HSD	2684		19wHSD	0.122	2684	327.448		59	m	donor	0.410116	10.8624	81.352	0.87	70.1	0.24276	0	3104
	19w1%HSD	1917		19wHSD	0.127	1917	243.459		50	f	donor	0.317869	5.11694	79.481	0.68	71.1	0.252032	0	2177
	19w2%HSD	3804		Fig1d. Daily urine volume, diurnal urine volume, and DPi in aged NSD and HSD mice					64	m	donor	0.476026	11.7438	120.629	0.76	79.4	0.254322	0	2607
	19w2%HSD	4976		group	DPi	Urine volume(24hr)(µl)	Urine volume(Inactive period)(µl)		54	f	donor	0.652174	5.66865	125.281	0.61	77.9	0.260766	1	2300
	19w2%HSD	5062		aged	0.219	3288	720.072		71	f	donor	0.163511	2.7853	90.833	0.64	68.7	0.276202	1	1162
	19w4%HSD	4245		aged	0.243	4146	1007.48		76	f	donor	0.629415	5.30285	87.138	0.68	63.1	0.30518	1	1727
	19w4%HSD	7415		aged	0.234	4311	1008.77		71	f	donor	0.252792	4.07727	126.399	0.62	71.2	0.320133	1	985
	19w4%HSD	6603		aged	0.198	2289	453.222		70	m	donor	0.25	8.775	108.45	0.85	68.5	0.331145	1	4000
				aged-1HSD	0.26	3920	1019.2		71	m	donor	0.521073	3.84158	120.921	1.01	56.5	0.34301	1	1044
				aged-1HSD	0.289	6355	1836.59		55	f	donor	0.435907	7.29887	108.303	0.62	76.6	0.364122	1	2746
				aged-1HSD	0.33	3182	1050.06		65	f	donor	0.291196	7.66619	108.457	0.47	98.8	0.378438	1	2658
				aged-1HSD	0.308	3435	1057.98		68	f	donor	0.290786	3.59377	101.573	0.72	61.2	0.427132	1	2366
									51	f	donor	0.163699	5.80718	114.394	0.51	96.4	0.4274	1	1741
									59	f	donor	0.448415	4.19697	143.124	0.64	72.5	0.451122	1	1483
									79	f	donor	0.604514	2.96221	107.226	0.51	85.5	0.465287	1	1861
									42	f	donor	0.508062	7.55978	123.338	0.56	92.5	0.523585	1	3535
									73	m	donor	0.302726	7.40856	150.758	0.66	89.2	0.584808	1	3191
Fig1c. Mean 4-h urinary volume for three consecutive days in young NSD and HSD mice
	NSD	NSD	NSD	NSD	NSD	NSD	HSD	HSD	HSD	HSD	HSD	HSD
Active①	581.754	447	969	909.098	689	481.566	629.122	408.062	630.552	393.774	450.75	969
Active②	474.86	719	619	477.928	568.2	80.9473	909.554	526.938	681.82	861.472	540.265	619
Active③	674.886	605	682	808.846	1088.2	324.944	671.463	1062.53	887.319	593.682	774.102	682
Inactive①	0	45	226	31.876	401.7	0	207.958		0	390.921	249.302	226
Inactive②	361.91	242	0	66.9312	0	207.329	241.565	144.702	373.575	0	132.371	0
Inactive③	0	0	0	0	0	0	0	363.389	0	0	0	0
Active①	410.346	1210	740	330.179	1024.6	296.588	1387.81	398.885	847.445	661.911	734.081	740
Active②	424.187	922	719	863.588	870.8	627.53	813.469	654.045	865.106	1009.37	745.4	719
Active③	423.532	741	845	674.24	904.1	282.439	830.398	598.952	788.977	795.639	527.987	845
Inactive①	0	100	0	0	80	51.0017	0	267.226	0	246.268	441.091	0
Inactive②	0	161	0	304.861	207.9	0	359.798	357.557	0	0	0	0
Inactive③	0	80	0	0	0	0	0	0	505.659	0	0	0
Active①	887.502	648	790	791.477	296.7	485.232	597.266	402.678	496.181	597.795	938.123	790
Active②	608.671	798	515	931.188	702.1	278.423	719.655	822.477	792.009	955.506	484.33	515
Active③	480.566	652	634	942.386	1193.8	508.944	1484.87	567.525	1113	1094.77	484.025	634
Inactive①	0	101	0	255.281	314.2	0	0	215.581	153.567	92.9205	448.734	0
Inactive②	408.54	209	0	0	0	0	358.376	269.96	0	358.363	0	0
Inactive③	0	0	0	0	155.3	166.073	0	0	0	0	0	0
Active①	628.184	568	817	1463.77	527	745.603	341.45	910.909	915.658	568.865	836.167	817
Active②	539.245	1334	445	711.061	1189.9	169.326	1403.55	590.468	998.491	1161.9	890.484	445
Active③	513.328	748	347	793.097	702.8	533.19	967.822	939.971	614.46	947.831	525.576	347
Fig1d. Mean 4-h urinary volume for three consecutive days in aged NSD and HSD mice
	aged	aged	aged	aged	aged+HSD	aged+HSD	aged+HSD	aged+HSD
Active①	1013.93	318.349	275.265	1067.87	1159.42	1248.45	955.084	1350.18
Active②	813.896	1333.74	667.1	1481.46	1155.24	394.079	1102.47	2021.04
Active③	648.517	1054.33	235.884	890.075	698.025	996.537	532.753	1350.34
Inactive①	0	0	0	424.689	484.096	538.009	695.988	1013.63
Inactive②	1108.38	406.77	445.243	487.435	0	438.945	278.316	523.444
Inactive③	0	333.192	0	0	543.903	305.87	0	1112.98
Active①	728.328	375.578	284.709	1031.71	966.125	978.254	1321.55	1209.52
Active②	1270.53	1115.49	695.323	1567.3	924.743	1135.58	477.625	1841.6
Active③	546.437	1277.41	708.694	332.297	295.236	0	950.048	2170.73
Inactive①	364.52	0	0	863.034	0	0	440.014	532.124
Inactive②	0	0	403.148	0	0	0	0	0
Inactive③	0	1049.57	280.402	0	936.381	1047.48	454.935	1376.57
Active①	858.414	809.206	801.28	1677.72	996.951	1220.56	906.402	1095.61
Active②	1004.78	1970.94	467.247	1017.66	369.597	422.822	1203.62	1757.63
Active③	713.402	1147.19	931.712	816.767	791.596	0	1259.24	605.33
Inactive①	792.831	0	0	0	509.704	385.694	0	319.194
Inactive②	0	440.639	0	540.047	0	0	699.72	0
Inactive③	0	805.539	390.908	736.065	474.718	432.956	483.28	784.69
Active①	585.573	1134.44	534.814	301.135	0	532.073	1108.16	1397.91
Active②	1135.18	1151.43	560.598	1235.82	984.422	992.592	1031.82	1849
Active③	958.264	309.399	827.106	849.383	828.038	332.5	784.707	1049.62

## Sheet: Fig2
							Fig2c. Daily urine volume, diurnal urine volume, and DPi in young NSD and HSD mice					Fig2f,g. Daily urine volume, diurnal urine volume, DPi and blood pressure in L-NAME+HSD and L-NAME+HSD+amlodipine mice
	Fig2b. Urinary NOx concentration in four groups						group	DPi	Urine volume(24hr)(µl)	Urine volume(Inactive period)(µl)		group	DPi	Urine volume(24hr)	Urine volume(Inactive period)	sBP(Active period)	sBP(Inactive period)
	group	NO2+NO3μmol/l	NO2+NO3μmol/dl	Cr mg/dl	NO2+NO3μmol/Crmg		19wNSD	0.171	1954	334.134		19wL-NAME+HSD＋amlodipine	0.558	2507	1398.91	98.3333	90.3333
	19wNSD	53.675	5.3675	49.7	0.107998		19wNSD	0.134	2561	343.174		19wL-NAME+HSD＋amlodipine	0.511	3066	1566.73	104	88
	19wNSD	47.55	4.755	46.3	0.1027		19wNSD	0.124	2246	278.504		19wL-NAME+HSD＋amlodipine	0.418	3034	1268.21	101.333	93
	19wNSD	60.275	6.0275	36.9	0.163347		19wNSD	0.078	2463	192.114		19wL-NAME+HSD＋amlodipine	0.344	2564	882.016	97.6667	87.3333
	19wNSD	120.4	12.04	59.2	0.203378		19wNSD	0.135	2832	382.32		19wL-NAME+HSD＋amlodipine	0.307	2584	793.288	102.667	93
	19wNSD	178.725	17.8725	35.3	0.506303		19wNSD	0.095	1264	120.08		19wL-NAMEHSD	0.308	2988	920.304	118.667	115.5
	19wHSD	75.161	7.5161	29.3	0.257		19wHSD	0.119	3071	365.449		19wL-NAMEHSD	0.282	2287	644.934	119	117
	19wHSD	48.609	4.86	30.5	0.16		19wHSD	0.17	2354	400.18		19wL-NAMEHSD	0.283	2030	574.49	115.667	109
	19wHSD	45.106	4.5106	41.6	0.108		19wHSD	0.124	2713	336.412		19wL-NAMEHSD	0.27	2885	778.95	120.333	116
	19wHSD	34.519	3.4519	25.5	0.135369		19wHSD	0.14	2437	341.18		19wL-NAMEHSD	0.269	2119	570.011	122.5	110.5
	19wHSD	48.399	4.8399	29.8	0.162413		19wHSD	0.122	2684	327.448		19wL-NAMEHSD	0.271	1626	440.646
	19WL-NAME	10.366	1.0366	54.2	0.0191255		19wHSD	0.127	1917	243.459
	19WL-NAME	25.3322	2.53322	46.1	0.0549505		Fig2d. Daily urine volume, diurnal urine volume, and DPi in young L-NAME andL-NAME+HSD mice
	19WL-NAME	20.677	2.0677	44.6	0.046361		group	DPi	Urine volume(24hr)(µl)	Urine volume(Inactive period)(µl)
	19WL-NAME	14.28	1.428	42.5	0.0336		19wL-NAME	0.228	1637	373.236
	19WL-NAME	9.144	0.9144	42.5	0.0215153		19wL-NAME	0.213	1737	369.981
	19wL-NAME+HSD	20.982	2.1	49.8	0.0421687		19wL-NAME	0.233	935	217.855
	19wL-NAME+HSD	13.3	2.28	38.4	0.059375		19wL-NAME	0.234	2373	555.282
	19wL-NAME+HSD	14.071	1.41	38	0.0371053		19wL-NAME	0.238	2314	550.732
	19wL-NAME+HSD	17.487	1.75	37.3	0.0469169		19wL-NAME	0.243	2345	569.835
	19wL-NAME+HSD	18.9	1.89	40	0.04725		19wL-NAME+HSD	0.308	2988	920.304
							19wL-NAME+HSD	0.282	2287	644.934
							19wL-NAME+HSD	0.283	2030	574.49
							19wL-NAME+HSD	0.27	2885	778.95
							19wL-NAME+HSD	0.269	2119	570.011
							19wL-NAME+HSD	0.271	1626	440.646
Fig2c. Mean 4-h urinary volume for three consecutive days in young mice
	NSD	NSD	NSD	NSD	NSD	NSD	HSD	HSD	HSD	HSD	HSD	HSD
Active①	581.754	447	969	909.098	689	481.566	629.122	408.062	630.552	393.774	450.75	969
Active②	474.86	719	619	477.928	568.2	80.9473	909.554	526.938	681.82	861.472	540.265	619
Active③	674.886	605	682	808.846	1088.2	324.944	671.463	1062.53	887.319	593.682	774.102	682
Inactive①	0	45	226	31.876	401.7	0	207.958	0	0	390.921	249.302	226
Inactive②	361.91	242	0	66.9312	0	207.329	241.565	144.702	373.575	0	132.371	0
Inactive③	0	0	0	0	0	0	0	363.389	0	0	0	0
Active①	410.346	1210	740	330.179	1024.6	296.588	1387.81	398.885	847.445	661.911	734.081	740
Active②	424.187	922	719	863.588	870.8	627.53	813.469	654.045	865.106	1009.37	745.4	719
Active③	423.532	741	845	674.24	904.1	282.439	830.398	598.952	788.977	795.639	527.987	845
Inactive①	0	100	0	0	80	51.0017	0	267.226	0	246.268	441.091	0
Inactive②	0	161	0	304.861	207.9	0	359.798	357.557	0	0	0	0
Inactive③	0	80	0	0	0	0	0	0	505.659	0	0	0
Active①	887.502	648	790	791.477	296.7	485.232	597.266	402.678	496.181	597.795	938.123	790
Active②	608.671	798	515	931.188	702.1	278.423	719.655	822.477	792.009	955.506	484.33	515
Active③	480.566	652	634	942.386	1193.8	508.944	1484.87	567.525	1113	1094.77	484.025	634
Inactive①	0	101	0	255.281	314.2	0	0	215.581	153.567	92.9205	448.734	0
Inactive②	408.54	209	0	0	0	0	358.376	269.96	0	358.363	0	0
Inactive③	0	0	0	0	155.3	166.073	0	0	0	0	0	0
Active①	628.184	568	817	1463.77	527	745.603	341.45	910.909	915.658	568.865	836.167	817
Active②	539.245	1334	445	711.061	1189.9	169.326	1403.55	590.468	998.491	1161.9	890.484	445
Active③	513.328	748	347	793.097	702.8	533.19	967.822	939.971	614.46	947.831	525.576	347
Fig2d. Mean 4-h urinary volume for three consecutive days in L-NAME and L-NAME+HSD mice
	L-NAME	L-NAME	L-NAME	L-NAME	L-NAME	L-NAME	L-NAME+HSD	L-NAME+HSD	L-NAME+HSD	L-NAME+HSD	L-NAME+HSD	L-NAME+HSD
Active①	291.944	291.804	343.191	723.441	342.292	455.056	294.354	556.639	0	697.572	653.45	488
Active②	505.362	570.322	706.254	447.169	520.258	622.089	993.666	714.207	722.833	292.217	331.169	327
Active③	377.876	387.616	214.884	372.719	358.17	492.359	522.16	479.829	586.393	728.624	479.517	548
Inactive①	0	233.074	45.1038	138.93	241.28	163.839	344.07	0	149.037	0	72.2362	190
Inactive②	302.004	144.645	158.371	136.911	135.912	305.703	439.739	0	0	421.765	158.613	262
Inactive③	0	0	0	0	191.782	0	0	554.064	244.451	328.077	522.837	0
Active①	414.565	343.191	86.2075	859.134	724.275	611.607	241.377	411.635	131.961	449.351	246.928	602
Active②	391.024	706.254	292.626	436.614	550.835	760.723	1034.55	750.848	770.59	821.775	498.807	712
Active③	440.217	214.884	360.221	484.185	720.961	278.526	848.93	380.56	466.774	427.739	394.015	326
Inactive①	0	261.174	111.256	334.042	418.73	210.8	481.117	252.329	0	175.961	104.147	197
Inactive②	392.464	180.828	140.156	128.123	81.3605	0	173.18	0	0	396.729	259.001	408
Inactive③	0	0	0	0	220.416	632.831	363.357	453.614	683.069	270.47	0	0
Active①	311.65	412.689	186	569.838	790.603	670.443	209.767	81.9035	253.913	440.41	665.976	417
Active②	511.539	673.002	272.651	596.648	508.744	927.224	1095.33	554.724	373.356	2042.31	432.435	611
Active③	543.819	500.309	332.168	683.503	644.975	498.991	962.925	568.767	912.245	468.288	413.066	217
Inactive①	0	140.277	45.1038	150.694	174.033	227.043	607.258	138.843	110.805	425.195	66.3989	213
Inactive②	429.158	0	158.371	125.752	213.505	0	353.145	0	0	268.056	373.536	305
Inactive③	0	152.035	0	325.576	104.146	176.167	0	508.538	685.764	0	0	0
Active①	245.245	40.1582	311.65	791.243	474.535	857.569	552.493	915.603	433.721	321.313	639.936	712
Active②	546.99	436.879	511.539	661.736	572.954	712.532	278.925	521.218	447.403	514.594	902.046	534
Active③	227.888	370.396	543.819	694.057	667.852	808.309	1340.05	200.802	826.518	1144.08	577.042	380

## Sheet: Fig3
Fig3a. Urinary sodium excretion in NSD, HSD, L-NAME, L-NAME+HSD mice										Fig3b. Quantitative analysis of renal phosphorylated NCC						Fig3b. Quantitative analysis of renal ENaCα, ENaCβ, ENaCγ
group	Urine volumeday1	Urine voumeday2	Active period urine volume	Na day1concentration	Na day2concentration	Na meq day1	Na meq day2	Average Nameq/day	Na meq active period	Na meq Inactive period		group	pNCC/NCC	NCC/ACTN		group	αENaC/ACTN	βENaC/ACTN	γENaC/ACTN
NSD	468	989	1031	219	126	0.102	0.125	0.1135	0.106	0.0075		NSD22	1	1		NSD22	1	1	1
NSD	1260	1429	872	100	106	0.126	0.151	0.1385	0.124	0.0145		NSD22	1	1		NSD22	1	1.09509	0.844284
NSD	1028	1158	1216	85	75	0.08738	0.08685	0.087115	0.076608	0.010507		NSD22	1	1		NSD22	1	1	1
NSD	1092	1584	1021	76	83	0.082992	0.131472	0.107232	0.1021	0.005132		NSD22	1.03801	1.19609		NSD22	1.05667	0.751399	1.13859
NSD	1358	1517	1238	70	41	0.09506	0.062197	0.0786285	0.073042	0.0055865		NSD22	1.01354	1.21129		NSD22	1.0708	1	1
NSD	1084	1502	1150	89	129	0.096476	0.121662	0.109069	0.10005	0.009019		NSD22	0.906124	1.20432		NSD22	1.155	0.959685	0.884436
NSD	2749	2634	2580	65	63	0.179	0.166	0.1725	0.166	0.0065		1HSD22	0.688076	1.25167		1HSD22	0.932673	1.18332	0.834169
1HSD						0.24	0.268	0.254	0.222	0.032		1HSD22	0.701082	0.964432		1HSD22	1.5402	1.30826	0.889782
1HSD	1104	1471	1042	121	126	0.183584	0.185346	0.184465	0.173796	0.010669		1HSD22	0.686752	0.952905		1HSD22	0.852177	0.735017	1.04112
1HSD	1082	1097	1059	117	161	0.196594	0.176617	0.186605	0.170847	0.0157585		1HSD22	0.707504	0.995899		1HSD22	0.970755	0.934222	0.962428
1HSD	1492	1910	1357	137	103	0.204404	0.19673	0.200567	0.170982	0.029585		1HSD22	0.659575	1.08104		1HSD22	1.80263	0.876978	0.87739
1HSD	1549	1235	1231	115	112	0.178135	0.20832	0.193227	0.186489	0.0067385		1HSD22	0.639876	0.869273		1HSD22	0.985281	0.81363	1.12687
1HSD	2283	2497	1985	105	104	0.239715	0.259688	0.249701	0.2382	0.0115015		LN22	0.767938	1.78693		LN22	0.898516	1.08368	0.92035
1HSD	2056	2003	1559	76	127	0.256256	0.254381	0.255319	0.233316	0.0220025		LN22	0.857214	1.11617		LN22	1.05466	1.01909	0.859429
LN	1327	1126	1108	64	108	0.085	0.122	0.1035	0.085	0.0185		LN22	0.938405	1.10535		LN22	1.16405	1.08289	1.27287
LN	1547	1329	1065	68	80	0.105	0.106	0.1055	0.094	0.0115		LN22	0.784093	1.62244		LN22	0.852146	1.0719	0.919046
LN	1343	1233	1444	109	81	0.116	0.1	0.108	0.104	0.004		LN22	0.9151	0.941786		LN22	0.940357	0.749307	0.939614
LN	1456	968	868	80	152	0.116	0.147	0.1315	0.113	0.0185		LN22	0.911896	1.21222		LN22	0.914863	0.774727	0.875285
LN	811	1112	1102	159	127	0.119	0.141	0.13	0.104	0.026		M22	0.637985	2.52813		M22	0.882005	1.127	0.842616
LN	1495	1460	1154	97	79	0.105	0.115	0.11	0.11	0		M22	0.818657	1.10883		M22	0.825147	0.893168	0.867449
LN	981	1497	1020	100	106	0.098	0.159	0.1285	0.11	0.0185		M22	0.904225	1.06997		M22	1.10385	1.24961	1.05516
LN	1373	1285	1131	99	117	0.136	0.15	0.143	0.113	0.03		M22	0.626234	1.39528		M22	0.705345	0.935738	1.06411
L-NAME+1HSD	2590	2222	1550	91	131	0.216	0.221	0.2185	0.178	0.0405		M22	0.815017	1.00335		M22	1.22427	0.795817	0.957314
L-NAME+1HSD	1792	1755	1450	116	102	0.208	0.179	0.1935	0.161	0.0325		M22	0.870428	1.09799		M22	0.557179	0.865904	0.852293
L-NAME+1HSD	1539	1079	1275	116	149	0.179	0.161	0.17	0.13	0.04
L-NAME+1HSD	757	1511	578	242	118	0.183	0.178	0.1805	0.105	0.0755
L-NAME+1HSD	1147	1026	611	132	248	0.151	0.254	0.2025	0.164	0.0385
L-NAME+1HSD	1210	985	1000	334	329	0.304	0.294	0.299	0.167	0.132
L-NAME+1HSD	1908	1729	1063	105	120	0.2	0.207	0.2035	0.164	0.0395
L-NAME+1HSD	1916	1675	1408	102	133	0.195	0.223	0.209	0.161	0.048
L-NAME+1HSD	2196	2014	1390	119	129	0.261324	0.259806	0.260565	0.19599	0.064575

## Sheet: Fig4
Fig4a. Daily urine volume, diurnal urine volume, and DPi in NSD, NSD+HCTZ, L-NAME+HSD and L-NAME+HSD+HCTZ mice						Fig4b. Urinary sodium excretion in L-NAME+HSD and L-NAME+HSD+HCTZ mice							Fig4c. Daily urine volume, diurnal urine volume, and DPi in NSD, NSD+amiloride, L-NAME+HSD and L-NAME+HSD+amiloride mice
group	DPi	Urine volume(µl)	Urine volume(Inacive period)	Urine Volume(Active period)		group	Nameq day1	Nameq day2	Average Na meq/day	Na meq active period	Na meq Inactive period			DPi	Inactive urine volume(µl)	24hr urine volume(µl)
NSD	0.171	1954	334.134	1619.87		L-NAME+HSD	0.216	0.221	0.2185	0.178	0.0405		NSD	0.171	334.134	1954
NSD	0.134	2561	343.174	2217.83		L-NAME+HSD	0.208	0.179	0.1935	0.161	0.0325		NSD	0.134	343.174	2561
NSD	0.124	2246	278.504	1967.5		L-NAME+HSD	0.179	0.161	0.17	0.13	0.04		NSD	0.124	278.504	2246
NSD	0.078	2463	192.114	2270.89		L-NAME+HSD	0.183	0.178	0.1805	0.105	0.0755		NSD	0.078	192.114	2463
NSD	0.135	2832	382.32	2449.68		L-NAME+HSD	0.151	0.254	0.2025	0.164	0.0385		NSD	0.135	382.32	2832
NSD+HCTZ	0.147	2963	435.561	2527.44		L-NAME+HSD	0.304	0.294	0.299	0.167	0.132		NSD	0.095	120.08	1264
NSD+HCTZ	0.159	2327	369.993	1957.01		L-NAME+HSD	0.2	0.207	0.2035	0.164	0.0395		NSD+amiloride s.c	0.176	319.968	1818
NSD+HCTZ	0.17	2523	428.91	2094.09		L-NAME+HSD	0.195	0.223	0.209	0.161	0.048		NSD+amiloride s.c	0.167	305.276	1828
NSD+HCTZ	0.109	2454	267.486	2186.51		L-NAME+HSD	0.261324	0.259806	0.260565	0.19599	0.064575		NSD+amiloride s.c	0.169	331.578	1962
NSD+HCTZ	0.14	2246	314.44	1931.56		L-NAME+HSD+HCTZ	0.203	0.215704	0.209352	0.155328	0.054024		NSD+amiloride s.c	0.122	327.448	2684
L-NAME+HSD	0.308	2988	920.304	2067.7		L-NAME+HSD+HCTZ	0.203456	0.298452	0.250954	0.213933	0.037021		NSD+amiloride s.c	0.036	81.36	2260
L-NAME+HSD	0.282	2287	644.934	1642.07		L-NAME+HSD+HCTZ	0.310284	0.291368	0.300826	0.259168	0.041658		NSD+amiloride s.c	0.183	424.011	2317
L-NAME+HSD	0.283	2030	574.49	1455.51		L-NAME+HSD+HCTZ	0.266552	0.31365	0.290101	0.298546	0		L-NAME+HSD	0.308	920.304	2988
L-NAME+HSD	0.27	2885	778.95	2106.05		L-NAME+HSD+HCTZ	0.332	0.419	0.3755	0.283	0.0925		L-NAME+HSD	0.282	644.934	2287
L-NAME+HSD	0.269	2119	570.011	1548.99									L-NAME+HSD	0.283	574.49	2030
L-NAME+HSD+HCTZ	0.15	2980	447	2533									L-NAME+HSD	0.27	778.95	2885
L-NAME+HSD+HCTZ	0.179	2222	397.738	1824.26									L-NAME+HSD	0.269	570.011	2119
L-NAME+HSD+HCTZ	0.22	3030	666.6	2363.4									L-NAME+HSD	0.271	711.646	2626
L-NAME+HSD+HCTZ	0.194	3022	586.268	2435.73									L-NAME+HSD+amiloride s.c	0.246	620.166	2521
L-NAME+HSD+HCTZ	0.208	3196	664.768	2531.23									L-NAME+HSD+amiloride s.c	0.318	581.622	1829
													L-NAME+HSD+amiloride s.c	0.224	531.552	2373
													L-NAME+HSD+amiloride s.c	0.277	605.799	2187
													L-NAME+HSD+amiloride s.c	0.271	755.277	2787
													L-NAME+HSD+amiloride s.c	0.261	850.599	3259

## Sheet: Fig5
Fig5a. Quantitative analysis of renal phosphorylated SPAK				Fig5b. Serum aldosterone levels			Fig5c. Quantitative analysis of renal AGT (angiotensinogen)
group	pSPAK/SPAK	pSPAK/ACTN		group	serum aldosterone(ng/dl)		group	AGT/ACTN
NSD22	1	1		NSD	46.1		NSD22	1
NSD22	1	1		NSD	32.3		NSD22	1
NSD22	1	1.04416		NSD	28.2		NSD22	1.14775
NSD22	0.689079	1.00143		NSD	29.9		NSD22	0.791866
NSD22	0.971094	1		NSD	33.9		NSD22	1
NSD22	1.05215	0.987904		HSD	14.1		NSD22	1.11114
HSD22	0.580713	0.920285		HSD	14.2		HSD22	1.02723
HSD22	0.683723	0.789205		HSD	11.5		HSD22	1.34581
HSD22	0.880113	0.966612		HSD	8.8		HSD22	1.06956
HSD22	0.785113	0.941409		HSD	18.1		HSD22	1.10634
HSD22	0.981784	0.926345		L-NAME	208.2		HSD22	1.01219
HSD22	0.921152	0.836078		L-NAME	41.8		HSD22	0.972068
L-NAME22	1.36487	1.07043		L-NAME	46.1		L-NAME22	1.8424
L-NAME22	1.81646	1.18017		L-NAME	115.8		L-NAME23	2.09878
L-NAME22	1.153	1.51515		L-NAME+HSD	24.4		L-NAME24	1.19781
L-NAME22	1.21794	1.4751		L-NAME+HSD	19.7		L-NAME25	1.32889
L-NAME22	1.47291	1.3616		L-NAME+HSD	42.6		L-NAME26	1.04176
L-NAME22	1.44015	1.84179		L-NAME+HSD	13.7		L-NAME27	1.12327
L-NAME+HSD22	1.73979	1.18401		L-NAME+HSD	45.1		L-NAME+HSD22	2.94152
L-NAME+HSD22	1.43629	1.00395			RIA method		L-NAME+HSD22	3.80156
L-NAME+HSD22	1.28408	1.2969					L-NAME+HSD22	1.79277
L-NAME+HSD22	1.04009	1.12173					L-NAME+HSD22	2.58028
L-NAME+HSD22	1.55864	1.6992					L-NAME+HSD22	2.62781
L-NAME+HSD22	1.12721	1.4777					L-NAME+HSD22	2.85987

## Sheet: Table1
Table1. Physiological detailed data of the four groups
group	Body weight(g)	Food Intake(Active period)(g)	Food Intake(Inactive period)(g)	Water Intake(Active period)(ml)	Water Intake(Inactive period)(ml)	Systolic Blood Pressure(Active period)(mmHg)	Systolic Blood Pressure(Inactive period)(mmHg)	SerumCr(mg/dl)	SerumNa(mEq/l)
NSD	28.6	3.4	0.6	4.5	0.5	107.667	99	0.13	154
NSD	29.5	3.5	0.4	4.2	0.5	107.333	97.3333	0.13	158
NSD	28.9	3.2	0.3	4.7	0.6	104.333	96	0.1	135
NSD	27.3	4	0.5	4.5	0.8	107	92.6667	0.14	148
NSD	32.6	3.8	0.8	4.2	0.6	107	99	0.17	152
NSD	30.4							0.13	146
HSD	30.3	3.2	0.5	3.8	1	105.5	96	0.13	150
HSD	29.2	2.8	0.6	3.9	0.8	111.667	95.3333	0.17	145
HSD	30.5	3.5	0.3	4.5	0.5	112.667	105.667	0.12	145
HSD	28.9	3.3	0.9	4.7	0.6	109.667	100.5	0.11	151
HSD	27.3	3.3	1	4.6	0.7	110.5	98	0.12	148
HSD	32.6							0.13	148
L-NAME	28.9	3.6	0.6	4.1	1	109.667	108	0.25	151
L-NAME	28.7	3.5	0.4	5.1	0.8	109	105.667	0.11	149
L-NAME	29.2	3.7	0.4	4.2	0.7	115	99	0.18	153
L-NAME	30	2.8	0.7	4.5	0.5	118.5	100.333	0.26	152
L-NAME	27.9	3	0.8	3.8	0.8	107.333	103.667	0.15	148
L-NAME	30.3							0.15	146
L-NAME+HSD	30.8	3.9	0.6	4.8	0.6	118.667	115.5	0.15	161
L-NAME+HSD	31.2	3.8	0.6	4.9	0.7	119	117	0.18	150
L-NAME+HSD	29.4	2.9	1	4.2	0.8	115.667	109	0.25	151
L-NAME+HSD	25.3	3.5	0.9	5.1	0.6	120.333	116	0.2	152
L-NAME+HSD	30	3.4	0.6	4.3	0.6	122.5	110.5	0.12	153
L-NAME+HSD	27.9							0.13	146

## Sheet: Supplementary Fig2
	Supplementary Fig2. Histological quantification of the kidney in young NSD, young HSD, aged NSD and aged HSD mice
	Group	Glomerulo screlosis score	Tubular injury score	Tubulointerstitial injury score
	NSD	0.273333	0.2	0.2
	NSD	0	0.4	0
	NSD	0.0571429	0.2	0
	NSD	0.0833333	0	0
	NSD	0.05	0.4	0
	HSD	0.0555556	0.2	0
	HSD	0.129697	0.4	0.2
	HSD	0.2	0.2	0
	HSD	0.08	0.2	0
	HSD	0.0285714	0.2	0
	aged+NSD	3.04	3.2	1.8
	aged+NSD	2.6	3.2	1.8
	aged+NSD	2.52762	3	1.4
	aged+NSD	3.32	3	1
	aged+NSD	3.08	3.2	1
	aged+HSD	3.22828	4.4	2.2
	aged+HSD	3.6119	4.2	2.2
	aged+HSD	3.3746	4.2	2.4
	aged+HSD	3.45595	4	2
	aged+HSD	3.43889	4.2	2

## Sheet: Supplementary Fig3
	Supplementary Fig3. Clinical details
	age	sex	operation	NPi	salt intake(g)	NO2+NO3μmol/l	Cre	GFR	NO2+NO3μmol/Crmg	NOxgroup	24hrUrine volume
	74	f	donor	0.443038	7.69158	13.287	0.77	55.5	0.0225252	0	1580
	50	m	donor	0.571429	15.3562	34.266	0.71	91.8	0.0319816	0	2100
	62	m	donor	0.461538	8.8452	61.006	1.2	48.6	0.0741888	0	1950
	48	f	donor	0.25	6.63975	54.717	0.53	94.5	0.167075	0	2000
	72	f	donor	0.363636	4.0014	84.906	0.74	58.4	0.173923	0	1100
	58	f	donor	0.377778	9.67882	99.883	0.58	81.1	0.201739	0	2250
	61	m	donor	0.588136	8.58844	118.939	0.94	63.8	0.202797	0	1770
	49	f	donor	0.358306	4.19738	81.058	0.64	76.5	0.218633	0	1535
	49	m	donor	0.287975	8.95459	111.557	0.75	87	0.235516	0	3160
	44	m	donor	0.242657	4.87287	91.525	0.85	78.2	0.238546	0	2213
	59	m	donor	0.410116	10.8624	81.352	0.87	70.1	0.24276	0	3104
	50	f	donor	0.317869	5.11694	79.481	0.68	71.1	0.252032	0	2177
	64	m	donor	0.476026	11.7438	120.629	0.76	79.4	0.254322	0	2607
	54	f	donor	0.652174	5.66865	125.281	0.61	77.9	0.260766	1	2300
	71	f	donor	0.163511	2.7853	90.833	0.64	68.7	0.276202	1	1162
	76	f	donor	0.629415	5.30285	87.138	0.68	63.1	0.30518	1	1727
	71	f	donor	0.252792	4.07727	126.399	0.62	71.2	0.320133	1	985
	70	m	donor	0.25	8.775	108.45	0.85	68.5	0.331145	1	4000
	71	m	donor	0.521073	3.84158	120.921	1.01	56.5	0.34301	1	1044
	55	f	donor	0.435907	7.29887	108.303	0.62	76.6	0.364122	1	2746
	65	f	donor	0.291196	7.66619	108.457	0.47	98.8	0.378438	1	2658
	68	f	donor	0.290786	3.59377	101.573	0.72	61.2	0.427132	1	2366
	51	f	donor	0.163699	5.80718	114.394	0.51	96.4	0.4274	1	1741
	59	f	donor	0.448415	4.19697	143.124	0.64	72.5	0.451122	1	1483
	79	f	donor	0.604514	2.96221	107.226	0.51	85.5	0.465287	1	1861
	42	f	donor	0.508062	7.55978	123.338	0.56	92.5	0.523585	1	3535
	73	m	donor	0.302726	7.40856	150.758	0.66	89.2	0.584808	1	3191

## Sheet: Supplementary Fig4
	SupplementaryFig4. DPi in NSD, HSD, L-NAME, L-NAME+HSD mice
	group	DPi
	19wNSD	0.171
	19wNSD	0.134
	19wNSD	0.124
	19wNSD	0.078
	19wNSD	0.135
	19wNSD	0.095
	19wHSD	0.119
	19wHSD	0.17
	19wHSD	0.124
	19wHSD	0.14
	19wHSD	0.122
	19wHSD	0.127
	19wL-NAME	0.228
	19wL-NAME	0.213
	19wL-NAME	0.233
	19wL-NAME	0.234
	19wL-NAME	0.238
	19wL-NAME	0.243
	19wL-NAME+HSD	0.308
	19wL-NAME+HSD	0.282
	19wL-NAME+HSD	0.283
	19wL-NAME+HSD	0.27
	19wL-NAME+HSD	0.269
	19wL-NAME+HSD	0.271

## Sheet: Supplementary Fig5
	Supplementary Fig5. Behavioral patterns in NSD and L-NAME+HSD mice
	group	Movement1	Food Intake1	Drink1	Movement2	Food Intake2	Drink2	Movement3	Food Intake3	Drink3
	NSD	5	0	3	5	0	0	10	0	1
	NSD	4	1	4	4	1	1	8	2	3
	NSD	6	4	2	3	3	2	5	2	3
	L-NAME+HSD	6	2	0	7	1	0	9	1	2
	L-NAME+HSD	4	2	1	5	2	4	9	3	2
	L-NAME+HSD	3	3	2	5	3	2	9	1	2

[truncated: 1 more sheets: Clinical Details ]
